# Supplementary material for: miR-144 attenuates the host response to influenza virus by targeting the TRAF6-IRF7 signaling axis
Source: PLoS Pathog. 2017 Apr 5;13(4):e1006305. doi: 10.1371/journal.ppat.1006305 (PMC5393898; doi:10.1371/journal.ppat.1006305)
Supplement: S1 Table — Data is shown normalized to the housekeeping small RNAs sno-202 or U6. (XLS) [file ppat.1006305.s001.xls]

## Sheet: Sheet1
S1 Table. miRNA expression in influenza-infected lungs.
Rodent microRNA	Ct Lung 1	Ct Lung 2	Mean relative to sno202	Mean relative to U6
mmu-miR-223-4395406	19.26	17.9554	24.3228	1.31023
MammU6-4395470	19.4081	18.139	21.5918	1.16647
MammU6-4395470	19.6595	18.3021	18.8997	1.01379
MammU6-4395470	19.333	18.8913	16.1564	0.935591
mmu-miR-126-3p-4395339	19.3221	18.9253	16.0161	0.930997
MammU6-4395470	19.5774	18.7625	15.7589	0.884144
mmu-miR-24-4373072	21.4523	21.4289	3.22562	0.193402
mmu-miR-29a-4395223	22.5247	21.3992	2.33296	0.127527
mmu-miR-30c-4373060	22.2049	22.1534	1.93161	0.115552
mmu-miR-16-4373121	22.4987	21.9867	1.84774	0.106366
mmu-miR-26a-4395166	22.2532	22.2755	1.82523	0.109842
mmu-miR-30b-4373290	22.3819	22.5632	1.59167	0.0970075
mmu-miR-126-5p-4373269	22.4794	22.992	1.35961	0.0849697
mmu-miR-19b-4373098	22.7602	22.9703	1.21439	0.0741793
mmu-miR-146a-4373132	23.3155	22.7799	1.05827	0.0607979
snoRNA202-4380914	23.268	22.9802	1	0.0586639
mmu-miR-145-4395389	23.3765	23.0072	0.954525	0.0556137
mmu-miR-30a-4373061	23.3837	23.3329	0.853014	0.0510311
mmu-miR-30e-4395334	23.6193	23.299	0.792819	0.0463835
mmu-miR-222-4395387	23.5833	23.6361	0.719182	0.0433868
mmu-miR-191-4395410	23.9693	23.6507	0.62165	0.0363743
mmu-miR-484-4381032	23.9054	23.732	0.618373	0.0366233
mmu-miR-150-4373127	24.3836	23.4451	0.59302	0.0329256
mmu-miR-142-3p-4373136	24.2668	23.8197	0.529625	0.030656
mmu-miR-195-4373105	24.1947	23.9048	0.526438	0.0308774
mmu-miR-17-4395419	24.4196	23.9465	0.48098	0.0277792
mmu-miR-200b-4395362	24.6549	23.8129	0.471936	0.0264171
mmu-miR-125b-5p-4373148	24.546	23.9745	0.457184	0.0261853
mmu-let-7e-4395517	24.1675	24.6451	0.425731	0.0265381
mmu-miR-26b-4395167	24.4679	24.3162	0.415712	0.0246649
mmu-miR-30d-4373059	25.0269	24.3529	0.340829	0.019352
mmu-miR-143-4395360	24.8287	24.7591	0.315209	0.0188283
mmu-miR-140-4373374	25.1148	24.6176	0.299725	0.0172754
mmu-miR-200c-4395411	25.1054	24.6686	0.295056	0.0170934
mmu-miR-199a-3p-4395415	24.9375	24.9439	0.285375	0.0171519
mmu-miR-200a-4378069	25.1258	24.9442	0.266107	0.0157495
mmu-miR-21-4373090	25.042	25.1083	0.26058	0.0157373
mmu-let-7i-4395332	25.1291	25.0588	0.256012	0.0152915
mmu-let-7c-4373167	24.9353	25.3421	0.254697	0.0157936
mmu-let-7g-4395393	25.451	25.4921	0.197769	0.0119198
mmu-miR-20a-4373286	25.4712	25.9162	0.17392	0.0108153
mmu-miR-106a-4395589	25.8552	25.6928	0.159483	0.00945398
mmu-miR-27a-4373287	26.0676	25.9724	0.134653	0.00802635
mmu-let-7d-4395394	26.1746	26.2323	0.119165	0.0071918
mmu-miR-34b-3p-4395748	26.803	25.7476	0.116569	0.00640916
mmu-miR-449a-4373207	26.3362	26.1314	0.115898	0.00684622
mmu-miR-497-4381046	26.6303	25.9136	0.114074	0.0064536
mmu-miR-19a-4373099	26.1431	26.5736	0.109575	0.00680667
mmu-miR-429-4373355	26.4809	26.3508	0.102268	0.00607855
mmu-miR-331-3p-4373046	26.8434	26.0491	0.101532	0.00570633
mmu-miR-342-3p-4395371	26.2077	26.8942	0.0983392	0.00622221
mmu-miR-486-4378096	26.6387	26.4459	0.0935964	0.00553434
mmu-miR-92a-4373013	26.9277	26.2036	0.0930988	0.00526359
mmu-miR-93-4373302	26.5879	26.5564	0.0919918	0.00551204
mmu-miR-133a-4395357	26.8163	26.4036	0.0893441	0.00518651
mmu-miR-652-4395463	27.1158	26.2255	0.0874579	0.00487561
mmu-miR-15b-4373122	26.9405	26.4182	0.0853504	0.00490892
mmu-miR-328-4373049	26.8227	26.5531	0.084568	0.00496863
mmu-miR-218-4373081	26.7733	26.6308	0.0838485	0.00497862
mmu-miR-125a-5p-4395309	26.9986	26.4352	0.0832616	0.00477209
mmu-miR-320-4395388	26.8676	26.58	0.0824895	0.00483921
snoRNA135-4380912	26.8709	26.6226	0.0811943	0.00477889
mmu-miR-27b-4373068	27.0385	26.8395	0.0710919	0.00420149
mmu-miR-29c-4395171	26.8145	27.1391	0.0707856	0.00436223
mmu-miR-130a-4373145	27.0205	27.3117	0.0619327	0.00380692
mmu-miR-365-4373194	27.3541	27.106	0.0580807	0.00341853
mmu-miR-31-4373331	27.2768	27.2267	0.0574017	0.00343423
mmu-miR-106b-4373155	27.4058	27.108	0.0570047	0.00334133
mmu-let-7b-4373168	27.0372	27.7899	0.0544996	0.00346407
mmu-let-7a-4373169	27.3581	27.436	0.0521428	0.003152
mmu-miR-203-4373095	27.3648	27.4481	0.0518177	0.00313371
mmu-miR-322-4378107	27.7699	27.1507	0.0498359	0.00284283
mmu-miR-451-4373360	27.5307	27.5424	0.0472118	0.00283878
mmu-miR-139-5p-4395400	27.9592	27.229	0.0456554	0.00257993
mmu-miR-152-4395170	27.7783	27.5165	0.043488	0.00255671
mmu-miR-574-3p-4395460	27.6939	27.6986	0.0422542	0.00253926
mmu-miR-532-5p-4380928	27.8591	27.5427	0.0419059	0.00245246
mmu-miR-34a-4395168	27.8141	27.8809	0.0381417	0.0023036
mmu-miR-141-4373137	27.9563	28.0181	0.0346134	0.00208968
mmu-miR-99b-4373007	28.2151	27.858	0.0332159	0.00193726
mmu-miR-132-4373143	28.0768	28.0908	0.0323119	0.00194324
mmu-miR-301a-4373064	28.0065	28.5126	0.0295337	0.00184484
mmu-miR-155-4395701	28.9317	27.9508	0.0258103	0.00142795
mmu-miR-186-4395396	28.6976	28.242	0.0246338	0.00142484
rno-miR-1-4395765	28.0924	29.1524	0.0245806	0.00159375
mmu-miR-301b-4395730	28.557	28.4591	0.024	0.00143027
mmu-miR-375-4373027	28.8463	28.3543	0.0225214	0.00129864
mmu-miR-23b-4373073	28.7516	28.5815	0.0214745	0.00127216
mmu-miR-744-4395435	28.6795	28.7287	0.0210478	0.0012694
mmu-miR-181a-4373117	29.0534	28.3849	0.0208689	0.00118546
mmu-miR-1-4395333	28.7892	28.8045	0.0197117	0.00118559
mmu-miR-101a-4395364	28.8736	28.7352	0.0195271	0.00115984
U87-4386735	29.2696	28.4526	0.0190662	0.0010695
mmu-miR-103-4373158	28.9816	28.8125	0.0183038	0.00108443
mmu-miR-29b-4373288	29.695	28.3078	0.0182627	0.000977294
mmu-miR-34c-4373036	29.1411	28.6861	0.0181102	0.00104756
mmu-miR-15a-4373123	29.1114	28.7135	0.0181073	0.00105246
mmu-miR-193b-4395597	29.7418	28.3099	0.0180591	0.000962977
mmu-miR-10b-4395329	28.8664	29.0264	0.0178867	0.0010883
mmu-miR-672-4395438	29.34	28.581	0.0177359	0.000999786
mmu-miR-148a-4373130	28.7251	29.5853	0.0165181	0.00105749
Y1-4386739	29.2999	28.8634	0.0161136	0.00093353
mmu-miR-214-4395417	29.6446	28.6188	0.0160542	0.000884866
mmu-miR-335-5p-4373045	29.1035	29.3114	0.0149663	0.000914041
mmu-miR-676-4386776	29.1337	29.3075	0.0148013	0.000901554
mmu-miR-221-4373077	29.5086	29.2907	0.0129124	0.000761917
mmu-miR-25-4373071	30.2204	28.8752	0.0124401	0.000667948
mmu-miR-182-4395729	29.4463	29.7533	0.0114761	0.000706271
mmu-let-7f-4373164	29.4795	29.951	0.0107333	0.000668768
mmu-miR-532-3p-4395466	29.4829	30.0633	0.010419	0.000654334
mmu-miR-28-4373067	29.7025	29.9239	0.00984246	0.000601745
mmu-miR-127-4373147	29.8879	29.7142	0.00978108	0.000579273
mmu-miR-340-5p-4395369	30.1813	29.463	0.00973873	0.000550878
mmu-miR-425-4380926	30.1638	29.5004	0.00964659	0.000548218
mmu-miR-151-3p-4373304	29.9183	29.7593	0.00953045	0.00056511
mmu-miR-872-4395375	30.1189	29.5831	0.00947558	0.000544363
mmu-miR-133b-4395358	30.1104	29.6162	0.0093846	0.000541042
mmu-miR-194-4373106	30.0391	29.8684	0.00879922	0.000521251
mmu-miR-192-4373108	29.7011	30.6202	0.00829324	0.000532974
mmu-miR-224-4395683	30.7659	29.7896	0.00722435	0.00039984
mmu-miR-491-4381053	30.144	30.3972	0.00718239	0.000440201
mmu-miR-503-4395586	30.3938	30.3929	0.00651472	0.000391324
mmu-miR-494-4395476	30.8188	30.0972	0.0062688	0.0003545
mmu-miR-138-4395395	31.3784	29.8367	0.00612408	0.00032377
mmu-miR-345-5p-4395658	30.2597	30.8299	0.00609639	0.000382585
mmu-miR-685-4386748	30.046	31.4424	0.00597388	0.000394907
mmu-miR-324-3p-4395639	31.3211	29.9964	0.00574536	0.000308992
mmu-miR-411-4381013	30.7408	30.4777	0.0055818	0.000328127
mmu-miR-340-3p-4395370	31.5526	29.9719	0.00553232	0.000291608
mmu-miR-324-5p-4373052	31.4119	30.4509	0.00458657	0.000254176
mmu-miR-187-4373307	31.0924	30.9597	0.00418704	0.000248813
mmu-miR-20b-4373263	30.9662	31.1263	0.00417253	0.000253878
mmu-miR-674-4395193	31.2422	30.8547	0.0041191	0.000239627
mmu-miR-350-4395660	30.9549	31.6423	0.00366091	0.000231651
mmu-miR-339-3p-4395663	31.4223	31.0194	0.00365587	0.000212402
mmu-miR-185-4395382	31.213	31.3646	0.0035253	0.000214353
mmu-miR-361-4373035	31.0686	31.6595	0.00346225	0.000217599
mmu-miR-98-4373009	30.9579	32.0174	0.00337328	0.00021871
mmu-miR-18a-4395533	31.0141	31.8877	0.00337026	0.000215955
mmu-miR-450a-5p-4395414	31.8891	31.0321	0.00315407	0.000176327
mmu-miR-130b-4373144	30.9544	32.7857	0.00298607	0.000201643
rno-miR-345-3p-4395762	31.7702	31.273	0.00297339	0.000171378
mmu-miR-142-5p-4395359	31.5354	31.5742	0.00291666	0.000175758
mmu-miR-335-3p-4395296	31.6553	31.8414	0.00256852	0.000156602
mmu-miR-339-5p-4395368	31.9067	31.6507	0.0024816	0.000145967
mmu-miR-708-4395452	32.3119	31.4587	0.00234912	0.00013137
mmu-miR-455-4395585	32.3318	31.7728	0.00206192	0.000118222
mmu-miR-135b-4395372	33.004	31.3926	0.00205389	0.000108006
mmu-miR-500-4395736	33.5134	31.2333	0.00205083	0.000102928
mmu-miR-379-4373349	31.7492	32.5916	0.00203846	0.000130349
mmu-miR-489-4378114	32.038	32.3	0.0019278	0.000118233
mmu-miR-467b-4381084	32.9909	31.5571	0.00190106	0.000101357
mmu-miR-362-3p-4395746	32.9597	31.6305	0.00184906	9.94093e-05
mmu-miR-193-4395361	32.4833	32.1986	0.00168057	9.86136e-05
mmu-miR-671-3p-4395433	33.7779	31.527	0.00167993	8.44688e-05
rno-miR-351-4395764	33.1467	31.9011	0.00156271	8.45847e-05
mmu-miR-136-4395641	32.1701	33.1024	0.00149374	9.60777e-05
mmu-miR-148b-4373129	32.4958	33.2786	0.001231	7.84041e-05
mmu-miR-467a-4395717	33.0112	32.6564	0.00119459	6.96864e-05
mmu-miR-351-4373345	32.5187	33.4302	0.00117823	7.56826e-05
mmu-miR-542-5p-4395693	32.6213	33.22	0.00117795	7.4074e-05
mmu-miR-434-3p-4395734	33.9521	32.1791	0.00115474	5.99942e-05
mmu-miR-467c-4395647	33.4519	32.6703	0.00103514	5.824e-05
rno-miR-224-4373187	32.9633	33.1805	0.0010281	6.28355e-05
mmu-miR-204-4373094	32.3935	35.3956	0.00098671	6.92682e-05
mmu-miR-183-4395380	32.9245	33.5326	0.00095251	5.99379e-05
mmu-miR-338-3p-4395363	33.0105	33.5039	0.000923344	5.76242e-05
mmu-miR-32-4395220	32.8042	34.0924	0.000899292	5.90952e-05
mmu-miR-181c-4373115	33.1356	33.5338	0.000867873	5.37816e-05
mmu-miR-296-5p-4373066	33.6714	33.0658	0.000829328	4.73628e-05
mmu-miR-188-5p-4395431	33.8757	33.114	0.000765484	4.31409e-05
mmu-miR-667-4386769	34.1414	33.0763	0.000723372	3.97399e-05
mmu-miR-542-3p-4378101	34.7908	32.8873	0.000690709	3.55495e-05
mmu-miR-107-4373154	33.6654	33.7861	0.000650019	3.94276e-05
mmu-miR-682-4381081	34.0031	33.8211	0.000565952	3.34947e-05
mmu-miR-342-5p-4395657	35.3125	33.1099	0.000564676	2.84805e-05
mmu-miR-135a-4373140	33.7944	34.765	0.000480726	3.0996e-05
mmu-miR-423-5p-4395451	34.0914	34.3056	0.000470778	2.87662e-05
mmu-miR-376c-4395580	33.8362	35.2008	0.000434098	2.8647e-05
mmu-miR-376a-4373347	35.4124	33.812	0.000384789	2.02514e-05
mmu-miR-331-5p-4395344	34.3243	34.9613	0.000358474	2.26034e-05
mmu-miR-197-4373102	34.6922	34.5127	0.000350747	2.07625e-05
mmu-miR-337-3p-4395662	33.9069	37.4361	0.000335817	2.3827e-05
mmu-miR-582-5p-4395696	36.5264	33.837	0.000320658	1.57144e-05
mmu-miR-7b-4395685	36.0628	35.0928	0.000183273	1.01488e-05
mmu-miR-384-5p-4395732	35.172	37.6793	0.000149263	1.03382e-05
mmu-miR-410-4378093	38.2689	35.4438	0.000103778	5.04999e-06
mmu-miR-741-4395587	38.348	37.8401	3.1252e-05	1.79965e-06
mmu-miR-7a-4378130	34.4218	>40	Below detection	Below detection
mmu-miR-9-4373285	34.6151	>40	Below detection	Below detection
mmu-miR-10a-4373153	>40	>40	Below detection	Below detection
mmu-miR-18b-4395596	>40	>40	Below detection	Below detection
mmu-miR-23a-4373074	>40	>40	Below detection	Below detection
mmu-miR-96-4373372	33.2147	>40	Below detection	Below detection
mmu-miR-99a-4373008	>40	>40	Below detection	Below detection
mmu-miR-100-4373160	>40	>40	Below detection	Below detection
mmu-miR-105-4395595	>40	>40	Below detection	Below detection
mmu-miR-122-4395356	33.3268	>40	Below detection	Below detection
mmu-miR-124-4373295	>40	>40	Below detection	Below detection
mmu-miR-125a-3p-4395310	>40	33.2368	Below detection	Below detection
mmu-miR-125b-3p-4395489	>40	>40	Below detection	Below detection
mmu-miR-128a-4395327	33.2562	>40	Below detection	Below detection
mmu-miR-129-3p-4373297	>40	33.8025	Below detection	Below detection
mmu-miR-129-5p-4373171	>40	>40	Below detection	Below detection
mmu-miR-134-4373299	>40	35.2104	Below detection	Below detection
mmu-miR-137-4373301	>40	>40	Below detection	Below detection
mmu-miR-139-3p-4395676	>40	>40	Below detection	Below detection
mmu-miR-146b-4373178	>40	>40	Below detection	Below detection
mmu-miR-147-4395373	>40	>40	Below detection	Below detection
mmu-miR-153-4373305	>40	>40	Below detection	Below detection
mmu-miR-154-4373270	>40	>40	Below detection	Below detection
mmu-miR-184-4373113	37.8754	>40	Below detection	Below detection
mmu-miR-188-3p-4395217	>40	>40	Below detection	Below detection
mmu-miR-190-4373110	32.6719	>40	Below detection	Below detection
mmu-miR-196b-4395326	35.7377	>40	Below detection	Below detection
mmu-miR-199a-5p-4373272	>40	32.8806	Below detection	Below detection
mmu-miR-201-4395708	>40	>40	Below detection	Below detection
mmu-miR-202-3p-4373311	>40	37.1913	Below detection	Below detection
mmu-miR-202-5p-4395709	>40	>40	Below detection	Below detection
mmu-miR-205-4373093	>40	>40	Below detection	Below detection
mmu-miR-207-4373314	>40	>40	Below detection	Below detection
mmu-miR-208-4373091	>40	>40	Below detection	Below detection
mmu-miR-208b-4395401	38.3802	>40	Below detection	Below detection
mmu-miR-210-4373089	>40	31.2382	Below detection	Below detection
mmu-miR-211-4373315	>40	33.4106	Below detection	Below detection
mmu-miR-215-4373316	34.0556	>40	Below detection	Below detection
mmu-miR-216a-4395331	>40	>40	Below detection	Below detection
mmu-miR-216b-4395437	>40	>40	Below detection	Below detection
mmu-miR-217-4395686	>40	>40	Below detection	Below detection
mmu-miR-219-4373080	>40	>40	Below detection	Below detection
mmu-miR-220-4395598	>40	>40	Below detection	Below detection
mmu-miR-290-3p-4395721	>40	>40	Below detection	Below detection
mmu-miR-291a-3p-4395722	33.4536	>40	Below detection	Below detection
mmu-miR-291b-5p-4395667	>40	>40	Below detection	Below detection
mmu-miR-292-3p-4395723	>40	>40	Below detection	Below detection
mmu-miR-293-4386754	>40	>40	Below detection	Below detection
mmu-miR-294-4373326	>40	>40	Below detection	Below detection
mmu-miR-295-4373327	>40	>40	Below detection	Below detection
mmu-miR-296-3p-4395212	>40	>40	Below detection	Below detection
mmu-miR-297b-5p-4381049	>40	>40	Below detection	Below detection
mmu-miR-297c-4395610	>40	>40	Below detection	Below detection
mmu-miR-298-4395728	>40	>40	Below detection	Below detection
mmu-miR-302a-4378070	>40	>40	Below detection	Below detection
mmu-miR-302b-4378071	>40	>40	Below detection	Below detection
mmu-miR-302c-4395688	>40	>40	Below detection	Below detection
mmu-miR-302d-4373063	>40	>40	Below detection	Below detection
mmu-miR-323-3p-4395338	>40	>40	Below detection	Below detection
mmu-miR-325-4395640	>40	>40	Below detection	Below detection
mmu-miR-329-4373336	>40	>40	Below detection	Below detection
mmu-miR-330-4395341	>40	>40	Below detection	Below detection
mmu-miR-337-5p-4395645	33.5607	>40	Below detection	Below detection
mmu-miR-344-4373340	>40	>40	Below detection	Below detection
mmu-miR-345-3p-4395659	>40	>40	Below detection	Below detection
mmu-miR-346-4373342	>40	>40	Below detection	Below detection
mmu-miR-363-4378090	>40	>40	Below detection	Below detection
mmu-miR-367-4373034	>40	>40	Below detection	Below detection
mmu-miR-369-3p-4373032	>40	>40	Below detection	Below detection
mmu-miR-369-5p-4373195	>40	>40	Below detection	Below detection
mmu-miR-370-4395386	>40	>40	Below detection	Below detection
mmu-miR-376b-4395582	>40	>40	Below detection	Below detection
mmu-miR-377-4373025	>40	>40	Below detection	Below detection
mmu-miR-380-3p-4373350	>40	>40	Below detection	Below detection
mmu-miR-380-5p-4395731	>40	>40	Below detection	Below detection
mmu-miR-381-4373020	>40	37.9434	Below detection	Below detection
mmu-miR-382-4373019	>40	>40	Below detection	Below detection
mmu-miR-383-4381093	>40	>40	Below detection	Below detection
mmu-miR-384-3p-4395733	>40	>40	Below detection	Below detection
mmu-miR-409-3p-4395443	>40	>40	Below detection	Below detection
mmu-miR-409-5p-4395442	>40	>40	Below detection	Below detection
mmu-miR-431-4395173	>40	>40	Below detection	Below detection
mmu-miR-433-4373205	>40	>40	Below detection	Below detection
mmu-miR-434-5p-4395711	>40	>40	Below detection	Below detection
mmu-miR-448-4373206	34.9457	>40	Below detection	Below detection
mmu-miR-449b-4395669	>40	>40	Below detection	Below detection
mmu-miR-450b-5p-4386779	>40	>40	Below detection	Below detection
mmu-miR-452-4373281	>40	>40	Below detection	Below detection
mmu-miR-453-4395614	>40	>40	Below detection	Below detection
mmu-miR-464-4373362	>40	>40	Below detection	Below detection
mmu-miR-465a-3p-4395574	>40	>40	Below detection	Below detection
mmu-miR-465a-5p-4373363	>40	>40	Below detection	Below detection
mmu-miR-465b-5p-4395615	>40	>40	Below detection	Below detection
mmu-miR-466h-4395646	>40	>40	Below detection	Below detection
mmu-miR-467d-4395648	>40	36.6119	Below detection	Below detection
mmu-miR-467e-4395698	32.6364	>40	Below detection	Below detection
mmu-miR-468-4373366	>40	>40	Below detection	Below detection
mmu-miR-469-4373367	>40	>40	Below detection	Below detection
mmu-miR-470-4395718	>40	>40	Below detection	Below detection
mmu-miR-487b-4378102	>40	>40	Below detection	Below detection
mmu-miR-488-4381074	>40	>40	Below detection	Below detection
mmu-miR-490-4373215	>40	>40	Below detection	Below detection
mmu-miR-493-4395649	>40	>40	Below detection	Below detection
mmu-miR-495-4381078	35.5316	>40	Below detection	Below detection
mmu-miR-496-4386771	>40	>40	Below detection	Below detection
mmu-miR-499-4381047	>40	>40	Below detection	Below detection
mmu-miR-501-3p-4381069	>40	>40	Below detection	Below detection
mmu-miR-504-4395195	>40	>40	Below detection	Below detection
mmu-miR-505-4381071	>40	>40	Below detection	Below detection
mmu-miR-509-3p-4395651	>40	>40	Below detection	Below detection
mmu-miR-509-5p-4395650	>40	>40	Below detection	Below detection
mmu-miR-511-4395679	33.931	>40	Below detection	Below detection
mmu-miR-539-4378103	>40	>40	Below detection	Below detection
mmu-miR-540-3p-4378119	>40	>40	Below detection	Below detection
mmu-miR-540-5p-4395691	>40	>40	Below detection	Below detection
mmu-miR-543-4395487	33.3708	>40	Below detection	Below detection
mmu-miR-544-4395680	>40	>40	Below detection	Below detection
mmu-miR-546-4381044	>40	33.4658	Below detection	Below detection
mmu-miR-547-4395694	>40	>40	Below detection	Below detection
mmu-miR-551b-4380945	>40	>40	Below detection	Below detection
mmu-miR-582-3p-4395697	>40	>40	Below detection	Below detection
mmu-miR-590-5p-4395176	>40	>40	Below detection	Below detection
mmu-miR-598-4395606	>40	>40	Below detection	Below detection
mmu-miR-615-3p-4386777	>40	>40	Below detection	Below detection
mmu-miR-615-5p-4395464	>40	>40	Below detection	Below detection
mmu-miR-654-3p-4395350	>40	>40	Below detection	Below detection
mmu-miR-654-5p-4395652	>40	>40	Below detection	Below detection
mmu-miR-665-4395737	>40	>40	Below detection	Below detection
mmu-miR-666-5p-4386770	>40	>40	Below detection	Below detection
mmu-miR-668-4386767	>40	>40	Below detection	Below detection
mmu-miR-669a-4381091	>40	33.2714	Below detection	Below detection
mmu-miR-670-4395561	>40	>40	Below detection	Below detection
mmu-miR-675-3p-4386762	>40	>40	Below detection	Below detection
mmu-miR-675-5p-4386761	>40	>40	Below detection	Below detection
mmu-miR-677-4381075	>40	>40	Below detection	Below detection
mmu-miR-679-4381077	>40	>40	Below detection	Below detection
mmu-miR-680-4381079	>40	>40	Below detection	Below detection
mmu-miR-683-4381082	>40	>40	Below detection	Below detection
mmu-miR-684-4381083	>40	>40	Below detection	Below detection
mmu-miR-686-4381085	>40	>40	Below detection	Below detection
mmu-miR-687-4386750	>40	>40	Below detection	Below detection
mmu-miR-742-4395573	>40	>40	Below detection	Below detection
mmu-miR-743a-4395599	>40	>40	Below detection	Below detection
mmu-miR-743b-3p-4395601	>40	>40	Below detection	Below detection
mmu-miR-743b-5p-4395600	>40	>40	Below detection	Below detection
mmu-miR-770-3p-4395564	>40	>40	Below detection	Below detection
mmu-miR-802-4395566	>40	>40	Below detection	Below detection
mmu-miR-871-4395465	>40	>40	Below detection	Below detection
mmu-miR-873-4395467	32.8283	>40	Below detection	Below detection
mmu-miR-874-4395379	>40	>40	Below detection	Below detection
mmu-miR-875-3p-4395677	>40	>40	Below detection	Below detection
mmu-miR-876-3p-4395594	>40	>40	Below detection	Below detection
mmu-miR-876-5p-4395593	>40	>40	Below detection	Below detection
mmu-miR-878-5p-4395670	>40	>40	Below detection	Below detection
mmu-miR-879-4395602	>40	>40	Below detection	Below detection
mmu-miR-881-4395739	>40	>40	Below detection	Below detection
mmu-miR-883a-3p-4395591	>40	>40	Below detection	Below detection
mmu-miR-883a-5p-4395741	>40	>40	Below detection	Below detection
mmu-miR-883b-3p-4395695	>40	>40	Below detection	Below detection
rno-miR-17-3p-4395779	>40	>40	Below detection	Below detection
rno-miR-190b-4395749	34.1312	>40	Below detection	Below detection
rno-miR-196c-4395750	>40	>40	Below detection	Below detection
rno-miR-207-4381096	>40	31.9007	Below detection	Below detection
rno-miR-20b-3p-4395753	>40	>40	Below detection	Below detection
rno-miR-219-1-3p-4395778	>40	>40	Below detection	Below detection
rno-miR-219-2-3p-4395501	>40	>40	Below detection	Below detection
rno-miR-327-4381108	>40	>40	Below detection	Below detection
rno-miR-333-4381109	>40	>40	Below detection	Below detection
rno-miR-336-4381111	>40	>40	Below detection	Below detection
rno-miR-339-3p-4395760	>40	>40	Below detection	Below detection
rno-miR-343-4381123	>40	>40	Below detection	Below detection
rno-miR-344-3p-4381112	>40	>40	Below detection	Below detection
rno-miR-344-5p-4395761	>40	>40	Below detection	Below detection
rno-miR-346-4381113	>40	>40	Below detection	Below detection
rno-miR-347-4381114	>40	>40	Below detection	Below detection
rno-miR-349-4381115	>40	>40	Below detection	Below detection
rno-miR-377-4381100	>40	>40	Below detection	Below detection
rno-miR-381-4381102	32.8561	>40	Below detection	Below detection
rno-miR-409-5p-4381098	>40	>40	Below detection	Below detection
rno-miR-421-4381122	>40	>40	Below detection	Below detection
rno-miR-450a-4381124	31.8041	>40	Below detection	Below detection
rno-miR-466b-4395767	>40	>40	Below detection	Below detection
rno-miR-466c-4395768	>40	>40	Below detection	Below detection
rno-miR-505-4381097	>40	>40	Below detection	Below detection
rno-miR-532-5p-4395752	>40	>40	Below detection	Below detection
rno-miR-543-4395766	>40	>40	Below detection	Below detection
rno-miR-598-5p-4395754	>40	>40	Below detection	Below detection
rno-miR-673-4395755	>40	>40	Below detection	Below detection
rno-miR-742-4395756	>40	>40	Below detection	Below detection
rno-miR-743b-4395769	>40	>40	Below detection	Below detection
rno-miR-758-4395180	>40	>40	Below detection	Below detection
rno-miR-760-5p-4395758	>40	>40	Below detection	Below detection
rno-miR-871-4395770	>40	>40	Below detection	Below detection
rno-miR-878-4395771	>40	>40	Below detection	Below detection
rno-miR-881-4395773	>40	>40	Below detection	Below detection
ath-miR159a-4373390	>40	>40	Below detection	Below detection
