# Supplementary material for: miR-144 attenuates the host response to influenza virus by targeting the TRAF6-IRF7 signaling axis
Source: PLoS Pathog. 2017 Apr 5;13(4):e1006305. doi: 10.1371/journal.ppat.1006305 (PMC5393898; doi:10.1371/journal.ppat.1006305)
Supplement: S2 Table — Cycle thresholds (Ct) for qRT-PCR using Hbb2-specific primers and probe on independent whole lung containing red blood cells or FACS purified Ter119- T1α+ type I epithelial cells are shown. (XLS) [file ppat.1006305.s002.xls]

## Sheet: Sheet1
S2 Table. Expression levels of Hbb2, a marker of contamination by erythroid cells, is not detected above the detection limit of 35 qRT-PCR cycles in sorted type I epithelial cells.
Cycle thresholds (Ct) for qRT-PCR using Hbb2-specific primers and probe on independent whole lung containing red blood cells or FACS purified Ter119- T1+ type I epithelial cells are shown.
Detection limit = 35 Ct
Lung	Sorted type I cells
23.48	38.97
33.03	35.97
20.93	36.68
29.3
21.18
20.15
